# Supplementary material for: Wide-angle non-uniform optical phased array using compact and efficient antenna design
Source: Sci Rep. 2024 Feb 15;14:3780. doi: 10.1038/s41598-024-54016-w (PMC10869709; doi:10.1038/s41598-024-54016-w)
Supplement: Supplementary file 1 — Supplementary Table S1. [file 41598_2024_54016_MOESM1_ESM.xlsx]

## Sheet: Sheet1
Optimized X positions	Optimized Y position
2.39024e-08	-3.09707e-06
6.95073e-06	-1.68341e-06
1.9102e-05	-1.85415e-06
3.26668e-05	-4.2e-07
3.65888e-05	2.90585e-06
4.86171e-05	-3.03561e-06
6.06112e-05	-1.01415e-06
6.90883e-05	-3.27463e-06
7.99829e-05	4.74634e-07
9.19156e-05	-2.22293e-06
-3.20634e-06	1.32951e-05
7.72927e-06	6.75951e-06
2.32883e-05	1.3418e-05
2.96141e-05	9.56634e-06
3.95527e-05	1.00376e-05
4.70532e-05	1.04746e-05
5.66912e-05	8.30976e-06
6.66571e-05	6.97122e-06
7.7579e-05	8.64439e-06
9.06659e-05	7.27854e-06
3.35659e-06	2.05634e-05
8.37805e-06	1.678e-05
2.17517e-05	1.72034e-05
2.74356e-05	1.83576e-05
3.82688e-05	1.67254e-05
5.17244e-05	1.68073e-05
6.34454e-05	2.34385e-05
6.78249e-05	1.95117e-05
8.13488e-05	2.22776e-05
8.68278e-05	2.20112e-05
-6.65854e-07	2.66571e-05
1.294e-05	3.12327e-05
1.86034e-05	3.00649e-05
2.97985e-05	2.72785e-05
3.95459e-05	3.24005e-05
5.32405e-05	2.70737e-05
5.6862e-05	3.1738e-05
6.74151e-05	2.65205e-05
8.25576e-05	2.69439e-05
8.76337e-05	2.80912e-05
2.12732e-06	3.81254e-05
1.30766e-05	4.24073e-05
2.13556e-05	4.05702e-05
3.3418e-05	3.65956e-05
4.23868e-05	4.0181e-05
5.01263e-05	4.30424e-05
6.29741e-05	4.34727e-05
7.2981e-05	4.09049e-05
7.66844e-05	4.10483e-05
9.27829e-05	3.88015e-05
-7.13659e-07	4.68278e-05
1.12532e-05	4.76268e-05
1.91634e-05	5.16288e-05
2.98463e-05	5.21683e-05
4.24415e-05	4.65751e-05
4.83098e-05	5.05156e-05
5.96961e-05	5.31585e-05
6.79888e-05	4.76337e-05
8.28102e-05	5.13966e-05
8.65956e-05	4.99215e-05
-2.08634e-06	5.86376e-05
9.07463e-06	6.05293e-05
1.98737e-05	6.07546e-05
3.08298e-05	5.7941e-05
4.28376e-05	6.294e-05
4.85624e-05	5.82551e-05
5.67595e-05	5.98668e-05
6.69371e-05	6.26395e-05
8.30834e-05	6.30834e-05
9.27215e-05	5.92727e-05
2.94e-06	6.89176e-05
6.85512e-06	6.71488e-05
1.96415e-05	7.32473e-05
3.16083e-05	7.15263e-05
4.32473e-05	7.25985e-05
4.96005e-05	7.1738e-05
5.85693e-05	6.72922e-05
6.78659e-05	6.762e-05
7.68005e-05	6.74834e-05
9.00376e-05	7.0741e-05
-3.92683e-07	8.00034e-05
7.19659e-06	8.15605e-05
1.75722e-05	8.32678e-05
3.33634e-05	8.27351e-05
4.00307e-05	7.92249e-05
4.82756e-05	8.02698e-05
6.31585e-05	8.30015e-05
6.91976e-05	8.16834e-05
7.69439e-05	7.9498e-05
9.29195e-05	7.80844e-05
8.70732e-07	9.31722e-05
7.48341e-06	9.30834e-05
1.93956e-05	9.3302e-05
3.04063e-05	8.89449e-05
3.87468e-05	9.01537e-05
4.96824e-05	8.96141e-05
6.04951e-05	9.294e-05
7.11029e-05	9.14239e-05
7.85966e-05	9.09049e-05
9.22024e-05	8.91702e-05
